# Supplementary material for: First Identification of Fig Virus A and Fig Virus B in Ficus carica in Italy
Source: Plants (Basel). 2023 Mar 29;12(7):1503. doi: 10.3390/plants12071503 (PMC10096765; doi:10.3390/plants12071503)
Supplement: Supplementary file 1 [file plants-12-01503-s001.zip]

Archive with 1 entries (1 files):
- plants-2283171-supplementary.docx
